# Supplementary material for: Preterm Birth and the Emergence of ADHD Symptoms: A Review of Recent Evidence
Source: Medicina (Kaunas). 2025 Dec 23;62(1):24. doi: 10.3390/medicina62010024 (PMC12842838; doi:10.3390/medicina62010024)
Supplement: Supplementary file 1 [file medicina-62-00024-s001.zip]

Archive with 1 entries (1 files):
- medicina-4038399-supplementary.docx
